# Supplementary material for: Contributing and mitigating factors of brain drain among healthcare workers from cardiac care facilities in Nepal - A qualitative case study
Source: PLOS Glob Public Health. 2025 Mar 25;5(3):e0004260. doi: 10.1371/journal.pgph.0004260 (PMC11936182; doi:10.1371/journal.pgph.0004260)
Supplement: S1 Data — (XLSX) [file pgph.0004260.s001.xlsx]

## Sheet: Sheet1
Code no.	Group	Code	Example
1	HSD 1	Financial reason of Brain drain	Aeuta chai um… manche chai overall kina jancha baaira? Bhanda kheri ma better opportunities dekhera jaancha. Haina? Career ko better opportunity dekhi liyera financial dekhi liyera sabai kura haru cha. Aba tyo kaaran le jane ho main haina? Ani aba dosro kaaran chai k cha bhandekhi yaa ko overall awastha alikati gaaro bhayera pani ho haina?
2	HSD 1	Working environment causes brain drain	Aba aile jun hisab le medical profession lai chai attack bhaira cha haina? Tyo hisab le pani aeso manche le herrcha ya ta jhan gaari huncha haina bhanera jane manche pani dherai huncha. Ya ko batabaran chai teti ramro nabhayera pani jaani pani huncha. Aba aile ta major tyo duita cause holan.
3	HSD 1	Workload causes brain drain	Aba tellai improve garrne bhanya chai umm… sabai environment ramro banauna parrne facilities ekdum kam cha. Specialists haru le kaam dheri doctor haru doctor ko kura garrda chai specialist haru ta harek bishaya ko chai dherai overload cha. Manche dherai chan. Pressure badi cha. Tension tyo anusaar ko renumeration chaina, society le tyo pani ramro sanga bujhdaina so haina patrakaar sadhai doctor k…
4	HSD 1, HSD 6	Not renumerated based on work done (+1)	Specialists haru le kaam dheri doctor haru doctor ko kura garrda chai specialist haru ta harek bishaya ko chai dherai overload cha. Manche dherai chan. Pressure badi cha. Tension tyo anusaar ko renumeration chaina, society le tyo pani ramro sanga bujhdaina so haina patrakaar sadhai doctor kei pachi laagya huncha, sadhai gaali garya hunchan haina? Sadhai kura sabi kura, uniharu baastabikta bujhya …
5	HSD 2	Cardiovascular field has not been impacted due to brain drain	in terms of cardiovascular disease management uhhm brain drain is such has not impacted much because most of the people go out of country at the level before getting into cardiovascular training then we could not claim that all guys left the country and went to you know western countries,
6	HSD 2	Huge brain drain in nursing field	yes indirectly you know when they go out, right after residency or right after graduation and eventually we loose all pool of smart kid,but it does heavily impacts a practice uhm by the brain drain of a nurses and other paramedical staff, the brightest of the nurses they come start learning some cardiovascular disease management, we work with them, we train them, we educate them, then in an in a …
7	HSD 2	Production of new people to replaced drained staffs	well. that’s a big job improve the economy of the country, improve the stability political and improve the social and the physical security, you know all all put together, but I think no matter what you do people will continue to go, so you know you need to have strategies to reproduce new people, train new people, get on with business
8	HSD 6	High turnover of staffs	tyo chai tyo ta aba chaina,chaina nai vanchu aile chai.aile yeti dherai turn over cha,haina aile pani yeha kati ka staff haru chodna wala ma hunu huncha, resign di saknu vo kati jana le haina,aba tesma chai Nepal government le ni sochnu parcha hola Organization le vanda pani hai. Trained staff haru janu huncha pheri nay alai liyera aayera trained garnu parcha teslai chai turn over chai dherai nai…
8	HSD 6	Satisfied pay scale	obviously aba tyo ta pay scale ta Nepal bharima herne ho vane Ganagal ko scale ta ramrai cha,haina.
9	HSD 7	Quality of life as a reason of Brain drain	YO tyahi ho aba bahira ko heryo bhane high paying xa haena nursing ma. Aba hamro ma heryo bhane alikati kamai xa. Yaha basera nursing kaam garera kunai kura garxu bhandekhiaafno khana basna ta pugxa tara aru extra ta family herera garna ta garhai hunxa. Aba tara bahira gayo bhane t aafno pani life banauna sakxa family lae herna sakxa. Sabai garna paae better nai hola sayad.
10	HSD 7	Need to provide satisfying salary	Pahilo t asalary nai ho. Aba manxele chahi aba ulae basna nasakne awstha nabhae samma ta u basdai basdaina haena. Tyalae satisfy hune salary ta dinai paren hunxa.
11	HSD 8	Lack of job opportunity in nepal	aba human resource ghateko ta bhanna mildaina haena. Aba utpadan tyatro bhako xa ki ghataunu paryo. Aba utpadan chahi garya garyai xa. Sablae job dina sakya xaina bhane awsya jane ta arkai thauharu xa ni.
12	HSD 8	Problems due to brain drain	Haena ekdum jane aaune frequently nai xa bhanda ali garho ta garho nai xa. Training garayo garayo ani bhandai nabhanikana jana lae ready hunxa. Aba bises garera critical ward ma ekdum samasya xa. Aba OT bhanum . malae OT ma ahile char panch janale ekaichoti rajinama deko xa. Ma aba kasari manage garna kati garho bhayo hola bhannus ta. Haena. Aba ICU ma asti teen char jana ekai choti gaediyo. Aba …
13	HSD 8	Health workforce can not be retained	Kehi pani hudaina retain. Thai hune pani retain hudaina, asthae pani retain hudaina. Paisa aba sab bhanda badhi ta gangalal mai xa. Retain bhako khoe ta. Haena. Paisa ta badhi xa nit a. whole Nepal bhanri hospital bharima ta gangalal kai talab besi xa ni ta. Talab besi xa ni ta yaha ko. Tara tyo pani hudaina. Yahi thae thae staff ta rahadaina bhanepaxi. Thae staffai kati jana xodera gako xa. Ahil…
14	HSD 9	Nepalese cardiologist working in Japan	Tyo aba brain drain jun bhaira cha aile aba ya bata aba ekdumai educated manpower haru baira gaira cha haina? Aba tiniharu ko laagi thau ta definitely cha ni Nepal maagi pani aba yo bhanda agadi maile bhetya thye hamro dui jana doctor haru, they are in Japan haina. Ek jana ta Nepal farkyo, arko chai aba sochira cha aau ki na aau, international cardiologist Japan ma kaam garira cha.
15	HSD 9	Lack of Opportunity in nepal	Maile ullai motivate garda, you come back timile paauchau yo, you have the opportunity haina? Aba … tesari Nepal farkera uniharulai sustain garna saknu parcha haina aba kura tei aaucha ki maile tya kamaairacha kina baaira gayo bhanda certain yaa yaa nabhayera gaa ho.
16	HSD 9	Need to create opportunity to retain workforce	Opportunity bhayo yaa uniharu le kamaauna sakkne bho yaa ramro basne batabarn bhayo bhane ta definitely aaula ni ta back jastai aba India kei hamile aile dekhira chau, America ma baseka kayou Indian haru farkira cha. Belayet ma baseka haru farkira chan haina? Aba … testaile yo chai opportunity haru hamile create garyou bhane definitely they will come back.
17	HSD 10	Effects of Brain drain	gareko chha kina vane hami hamro resource hami yaha staff linchhau uniharulaai orientation dinchhau, placement garauchhau, haat samaatera eke k wata gardai procedure sikauchhau sikayera uniharu trained hunchha ani trained vaisake pachhi ek barsha 2 barsha maa chhodera jaanchhan, balla uniharu perfect aba chai perfect vayo aba independently eklai kaam garna sakchhan hamro patient laai service dida…
18	HSD 10	Production of competent workforce in nepal	aba kina yaha ko manchhe dherai jaanchha vanda kheri yaha hamro critical bed dherai chha yaha, aba vanumna jatti total bed chha tesko one third chai critical bed chha hamro, ani total bed ko, 33 wata critical bed chha hamro ani tyo critical bed maa kaam garne manchhe le ekdumai sick patient handle gareko hunchha, multiple [inaudible segment] chalako hunchha, multiple devices haru chalako hunchha,…
19	HSD 10	Salary is the main reason	brain drain ta ekdumai hunchha, ekdumai hunchha aba tyo rokna chai aba uh jaane mukhya kaaran chai dui tin wata kaaran chha, euta ta salary nai ho jatti nai hamile yaha dherai paisa dinchhum vanepani bidesh ko jati paisa chhaina yaha,
20	HSD 10	Destination of migration	hamro jaane vaneko yaha ko [inaudible segment] jaane vaneko ki ta euta destination vaneko Australia chha, Canada chha, US chha hai, pahila UK dherai hunthyo ahile UK jaadaina hai, euta Australia chha, Canada chha ani US chha, aba US jaada kheri US jaane manchhei yaha bata chhodera jaane jasto operation theater maa kaam garne, ICU maa kaam garne nurse yaha bata US jaanchha vane, jaane bittikai [in…
21	HSD 10	More payment in abroad	tyo siddepahhi chai uniharu le chai aafno aafno state ko farak chha re, tara minimum salary vaneko per hou, per hour chai uh 30 dollar, haina ulle yaha aath ghanta kaam garchha, 8 ghanta tya gayera 8 ghanta kaam garyo vane minimum 30 dollar vand akheri 8 tiya 24, 240 dollar ek dun maa kamauchha usle haina, jun chai yaha ko ek mahaina ko salary vanda badi hunchha, ani manchhe gaihaalchha,
22	HSD 10	Quality of life is another reason	arko chai quality of life k hamro, hamro quality of life, khaane kura jammai bidesh bata aauchha, sappai ausadhi haaleko chha, haina tesko kaaran le ni manchhe migrate vako chha, uh bachcha, bachchi laai sikshya ramro chhaina, baato hernus tapai jaam kati chha, baato maa ma aarubari bata teku samma pugna laai 2 ghanta laagchha, mero ghar bata tya pugna laai, public service transportation, aafno g…
23	HSD 10	Loss of young talented workforce in the country	tyo ta gaako chhainan young generation haru ekdumai dherai chhan ekdumai loss ho, tyo ekdumai talented tei manchhe haru jati nai gako chhan ita
24	HSD 11	Brain drain in every fields	medicine ma matra nabhaera, everywhere every aspect aba hamro skilled manpower sabai hunxa ni . . . they are going abroad. That’s not the good thing. Health sector dekhi liera.
25	HSD 11	Need to focus on reinforcement to control brain drain	ke garna sakxam ra hami uahale retain garna lae. Aba . . . positive reinforcement chahiyo. Haena monitoring wise, job security, quality of aaa work bhanum na. improve garne their growth. Kasari grow garne, natural growth and development kasari badhauna sakinxa. Tyasama focus garne bhane may be people want to stay back here.
26	HSD 12	Lack of job opportunity in nepal	Nepal mai sabbai cheez ramro aba uh… hamro country le nai aafno student, aafnai janta haru laai ramro sanga sabai provide garna sakeko bhaye, ko chai jancha bhannus na? Aafno ghar ma baseko manche haru le aafnai ghar ma sabai cheez paayo bhane kina anta anta jaancha jaadaina ni yo haina? Same thing ho yaa pani aba uh… MPH pade pachi ko (background noise) aba jasto resi- uniharu baira janu ko main…
27	HSD 12	Lack of working envirobnemnt	Ani arko chai ni facilities chaina, sappai manpower Kathmandu centered cha haina? Sabbai nai not just facilities pani Kathmandu centered cha. It’s very centralized bhayo ni ta. Decentralized nabhai kana tyo pani hudaina. Sabbai tira nai provide garana sabbai facilities haru. Sab facilities haru bahneko doctors haru lai baaira jaana lai pani incentive dinu paryo. Incentive in the case not just mon…
28	HSD 12	Government need to increase salary	Mm main bhaneko Sarkar le garna sakne bahnekai incentives mm dina saknu main major incentive is rise in salary, ra uh… decentralization and provide uh every health care facilities in all the areas.
29	HSD 12	Lack of choices after studies	Uniharu le tetro five barsa invest gareko ta, garnu paryo kei ta. They have no choice, uniharu le uniharule janu ko uniharu ko choice nai chaina k recall pani chaina k. Ho tyo tei bhayera tyo manpower lai paila mobilize garna jun mbbs padhera pani ta five years padhera pachi tyo garne bhaneko pani thulo ekh-achievement ho ni ta.
30	HSD 12	Need of job opportunities and residency	Tyo manpower lai timi mh… sabai tira mobilize gara timro aeti barsa timi le tya padhepachi dui teen barsa kaam gare pachi ani MD ko laagi aeti points sabau tira gardyau tyo garepachi uniharu le pachi mhh… residency paauna pani sajilo bhayo, ani tyo thau ko kaam garda experience pani sabbai bhayo. Ra tyo kaam garda kheri ko jun emotional attachment huncha manche haru sanga tyo sabbai develop bhayo…
31	HSD 12	Less payment is the reason	Mbbs padhe pachi ko twenty thousand salary huncha pay edkum ramro bhayo bhane, teti biss hajaar salary badera tetro padhe pachi jun ki aafno khubi aafnai friend arko kunai cha posi- center arko kunai stream ma aesto gako manche haru le tanna kamaaucha uu chai bis hajaar salary ma kaam garcha bhanepachi tyo ta usko lai pani satisfying bhayena ni ta haina? Ah ani ulle ta jaanai paryo, The person ha…
32	HSD 12	Good system of jobs in abroad	US ma kina uh London ma sabbai jana aetikai kaam garna aatya chan ta? Tya system cha tya sabbai ullai provide garcha ni ta even mbbs medical officers haru get enough salaries haina, yaa bata jaane haru ni tya medical officers bhayera ni kati basira hunchan jasto Australia ma, UK ma tiniharu medical officers bhayera ni basya chan, paanch barsa, paanch chha barsai bascha ni, kina? Kaam pay ramro ch…
33	HSD 13	Global problem	brain drain vaneko ta global problem haina Nepal ko sabai vanda thulo problem hola haina.Aba sano example ma vanda kheri just out of focus kura garda kheri hamro friend haru hami 45 jana thiyam haina, 45 jana madya 35 of whom who have graduated from KU are in US. USML diyera ramro life bitairanu vacha.
34	HSD 13	Less qualified is not the reason	Hami haru less qualified vayera Nepal ma baseko ta haina, hamro interest vaneko Nepal mai kei garnu parcha vanera Nepal ma baseko ho ni ta. Tara tyo huda huda pani yeuta sano example ni.
35	HSD 13	Brain drain mostly in nurses	Medicine ma matra haina aile ta nursing ma jhan dherai cha. Nursing ma Nepal basne manche khojnai garo cha, plus2 garepachi kta kti ko dream vanekai Australia America bahek kei dream hunna tesko aba afnai plus minus cha jasto lagcha.
36	HSD 13	Brain drain as a compulsion	Brain drain vaneko ta baddyeta ho ni brain drain vaneko. Uni haru le ramro opportunity dekhera na uni haru gako ho uni haru rahar le matra gako ta hoina. Padne alikati high level ko manche haru America US tira gayo, alikati padna nasakeko manche remmitance ko lagi Malasiya Qatar tyo ta hamro desh ko common problem nai ho.
37	HSD 13	Need to explore opportunities	Brain drain ko bas..bisaye ma vannu parda kheri chai yedi chai tei opportunity yeha ayo vaney ..aile alia li pharkine trend pani cha ni.haina. Tyo hisab le ali ali opportunity haru lai afule explore garnu paryo.
38	HSD 13	Need to have interest to work in own country	Man pani hunu paryo afno desh mai kei garchu vanne man pani hunu paryo tyo hisab le oppputunity afule hernu paryo opportunity lai garnu paryo padai sakera pharkera desh ko lagi kei garchu vanera man hunu paaryo afu matra navayera tyo hisab le diutai kura opputunity ra afno sochai diutai kura vayo vane brain drain chai gahtcha haina vane brain drain matra vako cha vanera ta basera rokna sakinna te…
39	HSD 13	High salary is the cause	Jasto Nepal ma nursing kaam garda kati khatincha ni thachani baini haru lai thacha ni tyo hisab ko pay chaina, private ma ta jhanai chaina,hamro hospital ma ni teti dherai ta khasai chaina,mahina ma 20-25hajar khasai maximum 30hajar samma kamaucha hola nursing ko bahini haru le tei kam uni haru le Australia ma gayera garyo vane ghanta ma kamaucha dollar dollar ma. Tyo ta uni haru ko lob ta huney …
40	HSD 13	Need to increase salary	Tyo vanera hamile aba tyo payscale badaune ho ki ta, basic salary lai badaune sakincha ki ta, athawa pay ko hour lai ghatauna sakincha ki hours ko kaam ko lagi ghatauna sakincha.
41	HRH 20	Brain drain due to multifactorial reason	Of course control garnu tyo ta maximum bharako chuncha day by day jastai hamro skillful manpowerharu bahira gairachanita haina euta ta aba oppurtunity nabhaera pani hola haina ra arko chain poourtunity paunda pani satisfaction haru nabhaera huncha ni job satisfaction nabhaera arko ta obviously financial kuraharu pani huna sakcha kati ko personal reason le garda aba tyo jane bhaneko ta ekdum loss …
42	HRH 20	Government need to plan to control brain drain	Tyai tyasma chain aba sakbhar tyallai roknu parcha jasto lagcha tyai tyaskai aba uniharule jati jaan ko lagi jana lageko ho jastao abroad jana lako tyai anusar ko facility nepal ma diyo bhane bascha ki. (Hmm) haina. Tyalle garda tyo chain garnu parcha government ko tarfa bata kunai euta tyasto concept chain lyaunu parcha. Tyasto bhayo bhane chain health service provider le ramro sanga service din…
43	HRH 20	Positive aspect of brain drain	Tyai tyasma chain aba sakbhar tyallai roknu parcha jasto lagcha tyai tyaskai aba uniharule jati jaan ko lagi jana lageko ho jastao abroad jana lako tyai anusar ko facility nepal ma diyo bhane bascha ki. (Hmm) haina. Tyalle garda tyo chain garnu parcha government ko tarfa bata kunai euta tyasto concept chain lyaunu parcha. Tyasto bhayo bhane chain health service provider le ramro sanga service din…
44	HRH 23	Less Brain Drain among superspecialized	Aba cardiology pani ahile super specialization pani yaha dherai xan. DM institute haru pani dherai xa. DM garisakeko aaa doctor sahib haru chahi dherai bahira januhnna jasto lagxa malae.
45	HRH 23	More brain drain in MBBS faculty	Brain drain ko hisable chahi. Brain drain dherai jaso kaha bhaeraheko xa bhane MBBs garne bittikkai nai yaha ko environment dekhi waha bahira jane dherai hunxa. Aba tyo MBBS batai nai brain drain bhaera tysalae nai retain garnuparxa jasto lagxa
46	HRH 23	Need to focus on health facilities for retention	Ra tyo retain garna ko lagi chahi main chahi aba tyahi government system haru aba health sector haru ekdum develop gardine rural ma pathaune tara rural ma tapaelae ke pani facility na diepaxi main frustration tyahabata start hunxa nit a. tyasaile tyaale dhyan dinuparxa.
47	HRH 24	Stress on social accountability and community approach during study	Yo bhayo arko important kura chahi hamro iniharu gaera kaam garne ta hmaro government ko tyo ma ho. Tyaha nirako environment chahi tyo uniharulae kaam garna saghaune khalko environment nabhaesamma iniharu basna ruchaudaina. Tyo chahi kinabhane yo chahi hamro student haru jaba teen ota batch ta bahira gaesakyo. Student haru tyaha gaera kaam garne bhanera ta gaa hunxa ni. Kinabhane uniharuko ta bon…
48	HRH 24	Create enabling Environment	hamro as an institute bhnada pani government bata nai overall yo health care delivery system ma nai sudhar lyaunuparxa ani retain garna sakxa natra bhane kaam garxa bhane gaa manxe sabai frustrate bhaera janxa.
49	HRH 4	Brain drain can not be stopped	YO brain drain rokna hami sakdainau. Haena hami ekatira brain drain rokne ho bhane Nepal ma taanashahi hunxa. Nirankush sasan chahinxa.
50	HRH 4	Government Retention scheme	Xaina. Government le ke samma garyaxa bhanne yasama scholarship ma padheko manxe xa bhane kamtima due barsa tyah gaera kaam garnuparxa bhanera bond garyaxa. Lok sewa ko janch pass garera aako manxe xa bhane ta due barsa durgam ma kam garis bhane taile rojeko bisaya padhna dilauxu.
51	HRH 4	Unavailability of retention policy in Nepal	Sarakarle tyo xutyaedeko xa. Haena tyo bahek bhanxa ni bidesh na jaau bidesh najaau bhanxa. Yah retain garne policy xaina.
52	HRH 4	Brain drain is good for individual	Roknuhunna tyasto. Hoen abhane, haena thik ho ramro hoen aferi ramro hoena. Swasthyakarmi, Nepal ma padheko swasthyakarmi bidesh ma janu bhnaeko Nepal ko lagi ramro hoena, tyo byakti ko lagi ramro hola,
53	HRH 4	Need to provide opportunity to retain HW	Haena atra hami yaha awsar dinuparaxa haena. Hami yaha awasar dina sakau yahi rakhau. Hami yaha awasar dina sakdainau bhane arko country janxa. Haena tyahi ho.
54	HRH 3	Brain drain can be decreased but not controlled	Tyasko laagi chahi aba hunasakne bhaneko chahi darbandi haru create gardinuhuncha. Jasari maile bhane ni 4-6 : 1 nurse hune ho bhane Bir hospital mai ma matra ekdamai badhi haian aile vayeko staff bhanda 10 times samma staff badhi chhahina sakcha. Bhnepaxi tyo euta chahi example matra vayo. Each thau ma chahi tei condition rahala, tyasaima rahala haina. Tei vayera conception chahi huna sakcha. Ty…
55	HRH 2	Need to initiate masters program	Tyo aba bachelors production jun group haru ma garinchha. Tyasko masters degree lae tyalae sabailae absorb garne khalko institution haru hami sanga xaina. Tyo kuraharule chahi hami xaina. Tyo ba ahmile garne ho bhane, hamro plan ta hoena tyo, aba education system ko tyo hunuparne tyo khalko college haru university haru masters level ko program haru chahi jastai udaharan ko lagi lyako thulo produc…
56	HRH 1	Brain drain is multifactorial	Tyasama doubtai xaina. Guardian le etro kharxa garxa, etro padhauxa. Tara uniharu gaeraxan haena. Kina gaeraxan bhandakheri dueta kuraharu. Euta chahi kasaiko personal influence pani hunxa. Jatikhera pani haena ma ta janxu bhanne kisimko lae ta rokna sakinna. Tara katiko chahi hamile bastaba ma hamile aafaile uniharuek paeko quality athwa uniharule pay garna saknuparne ani hamile garna na sakeko …
57	HRH 1	Attractive and compulsive strategy for retaining HRH	Ah retain ta aba hami jahile pani retain garna chahanxam. Haena. Aba yasama chahi government le maile chahi due kisimko retain garne dueta process hudo raixa k hamile dekheko. Euta chahi tapaele tinlae matla chahi attract garera retain garne ho. Arko chahi aba badhya banaune k. for example chahi aba hami sanga scholarship ma pareko doctor harulae uhaharulae board garaera hamile uahharulae jun din…
58	HRH 7	Presence of Government Retention plan	Naturally policy banaune maile yaha lekhi rakhya the. Kasari garna sakinxa bhane honesty hunuparxa ni government level ma. Policy bhanne ta bichara doctor ta padhiraheka chhatrabiti ma padheka 300, 400 jana doctor 2 barsa kaam garirakheka xa. Tyahaka health post sabaima gaerakheka xan.
59	HRH 7	No adequate facility available for HRH retention	Aba policy banepo tyaha ni. Ani tapaeko PG ma sabai doctor haru sarakari scholarship ma xan. Policy ma lagyo bhane ta pura khali doctor bhaera hunxa. Ahile doctor lae ECG machine pani chahiyo, X ray machine pani chahiyo, Tc DC garna lae pani thau chahiyo, basna lae awas pani chhaiyo. Haena update huna lae internet pani chahiyo. Tyo byabastha ta sambandhit le garnuparyo ni.
60	HRH 7	No good environment present	Ta batabaran dinuparyo ni ta hamile. haena tyasako lagi ta sab bhanda pahile sab bhanda important ta government honest hunuparyo. Imandaar hunuparyo.
61	HRH 13	Multifactorial reason of brain drain	ho tei hai skill drain, brain drain, yo vaneko multi factorial chij ho. yo vaneko kunai university ra job opportunity ko matra kura chai ho jasto malai laagdaina, yo multi factorial yo chai uh yeslai yesari herau,
62	HRH 13	Brain drain depends on individual choice	maile chai euta country ko perspective bata herna sakinchha athawaa system ko perspective vane arko chai nitaanta individual ko perspective bata herna milchha. individual maa herne ho vane pahila individual laai heram tara tyo aawasyak nahuna ni sakla, individual laai heryo vane byekti usko pariwaar, yo ra society, yo tin ta chij le chai thulo determine garchha kinavane ma yaha baschhu ki bahira …
63	HRH 13	Age affects the brain drain	tyo byektile k herchha vane, byekti le pani uh aba mero aafno perception maa, umer kun ho, umer vaneko unihari atthaara bis barsha dekhi tees barsha samman ko umer ho, and that year is, that age is very inquisitiveness hune age ho, jasari bachchaa belaa maa sikna ko laagi inquisitiveness hunchha tyo belaamaa career ko inquisitiveness pani hunchha, plus heram na bahira, haina k chha bahira, tyo ek…
64	HRH 13	Family perception on brain drain	ani euta paato yo individual chha vane family circumstances maa society maa euta yesto pani impression pari sakya chha ki if your children are not at abroad so your status is quite uh ho hai sakdaina ki kya ho vanne le pani chha vane,
65	HRH 13	Country's influence on brain drain	aba last maa aauchhu, country perspective haru ho tyo chai. Country ma economy, country maa political stabilizations, country maa system, yo sappai kura le chai manchhe laai kasto influence paarchha ra media k vanira hunchha, hai ani telle pani driven garchha, ra having said all that things,
66	HRH 13	Reverse brain drain	China dherai manchhe haru chai farki raachha, so hamro maa pani uhh ghumna paaune ta awasar ta jalle ni pauna milnu paryo, saknu paryo, haena opportunity, sangsangai economy, system, political stabilizations, haamlaai gachetne force haru, ghatyo vanedekhi ta, vannai pardaina automatically farkinchha
67	HRH 7	Retention policy for Brain drain	Tyo NIS (NSI) sanga yo nick simon institute sanga IOM ko chahi jati graduate haru thie, 19000 jati graduate produce garya thie tyo sabai lae ghar ghar ma gaera contact gareko, social media bata yata uta garera sab lae address garera herda kheri khali kati . . . 27% matrai bahira gaeko dekhiyo. Tyasaile brain drain regain kasari garne, tyasako pani document haru xan. Nepal sarakar ka policy haru p…
68	HRH 7	Documents available for retention of HW	WHO kai document haru xan. (Searching for 39 seconds) jastai yo document xa. (Showing documents to us for 17 seconds) yo document aaja bhanda 10m barsa 12 barsa agadi nai aaeko document ho. Increasing access to health workers in the remote and rural area through improved retention. Bhannale WHO ko global policy ko recommendation ko document ho. Haena. Nepal Sarkar sanga pani yo document na bhaeko…
69	HSD 12	Brain drain due to very few seats for higher education for doctors	MBBS padh-padhera aaune pachi ko, ten percent people only get MDs. Tyo ta cha ni hamro MD chai ten percent jasto cha. Bhaneko remaining ninety percent k garos ta?
